# Supplementary material for: Downregulation of PGM5 expression correlates with tumor progression and poor prognosis in human prostate cancer
Source: Discov Oncol. 2022 Jul 12;13:63. doi: 10.1007/s12672-022-00525-x (PMC9276915; doi:10.1007/s12672-022-00525-x)
Supplement: Supplementary file 1 — Additional file 1: Table S1. Clinical characteristics of prostate cancer patients. [file 12672_2022_525_MOESM1_ESM.xlsx]

## Sheet: Sheet1
Table S1 Clinical characteristics of prostate cancer patients
Patient ID	Tissue	Tissue type	Pathology		Gleason Score	Grade
1	prostate	cancer	prostate adenocarcinoma		3+2	Ⅱ
1	prostate	para-cancer	prostate tissue	肺叶（无气管上皮）
2	prostate	cancer	prostate adenocarcinoma		3+2	Ⅱ
2	prostate	para-cancer	prostate tissue	肺叶（无气管上皮）
3	prostate	cancer	prostate adenocarcinoma		3+3	Ⅱ
3	prostate	para-cancer	prostate tissue	肺叶（无气管上皮）
4	prostate	cancer	prostate adenocarcinoma		3+3	Ⅱ
4	prostate	para-cancer	prostate tissue	肺叶（无气管上皮）
5	prostate	cancer	prostate adenocarcinoma		3+3	Ⅱ
5	prostate	para-cancer	prostate tissue	肺叶（无气管上皮）
6	prostate	cancer	prostate adenocarcinoma		3+3	Ⅱ
6	prostate	para-cancer	prostate tissue	肺叶（无气管上皮）
7	prostate	cancer	prostate adenocarcinoma		3+3	Ⅱ
7	prostate	para-cancer	prostate tissue	肺叶（无气管上皮）
8	prostate	cancer	prostate adenocarcinoma		3+3	Ⅱ
8	prostate	para-cancer	prostate tissue	肺叶（无气管上皮）
9	prostate	cancer	prostate adenocarcinoma		3+3	Ⅱ
9	prostate	para-cancer	prostate tissue	肺叶（无气管上皮）
10	prostate	cancer	prostate adenocarcinoma		3+3	Ⅱ
10	prostate	para-cancer	prostate tissue	肺叶（无气管上皮）
11	prostate	cancer	prostate adenocarcinoma		3+3	Ⅱ
11	prostate	para-cancer	prostate tissue	肺叶（无气管上皮）
12	prostate	cancer	prostate adenocarcinoma		3+3	Ⅱ
12	prostate	para-cancer	prostate tissue	肺叶（无气管上皮）
13	prostate	cancer	prostate adenocarcinoma		3+3	Ⅱ
13	prostate	para-cancer	prostate tissue	肺叶（无气管上皮）
14	prostate	cancer	prostate adenocarcinoma		3+3	Ⅱ
14	prostate	para-cancer	prostate tissue	肺叶（无气管上皮）
15	prostate	cancer	prostate adenocarcinoma		3+3	Ⅱ
15	prostate	para-cancer	prostate tissue	肺叶（无气管上皮）
16	prostate	cancer	prostate adenocarcinoma		3+3	Ⅱ
16	prostate	para-cancer	prostate tissue	肺叶（无气管上皮）
17	prostate	cancer	prostate adenocarcinoma		3+3	Ⅱ
17	prostate	para-cancer	prostate tissue	肺叶（无气管上皮）
18	prostate	cancer	prostate adenocarcinoma		3+3	Ⅱ
18	prostate	para-cancer	prostate tissue	肺叶（无气管上皮）
19	prostate	cancer	prostate adenocarcinoma		3+3	Ⅱ
19	prostate	para-cancer	prostate tissue	肺叶（无气管上皮）
20	prostate	cancer	prostate adenocarcinoma		3+3	Ⅱ
20	prostate	para-cancer	prostate tissue	肺叶（无气管上皮）
21	prostate	cancer	prostate adenocarcinoma		3+4	Ⅱ
21	prostate	para-cancer	prostate tissue	肺叶（无气管上皮）
22	prostate	cancer	prostate adenocarcinoma		3+4	Ⅱ
22	prostate	para-cancer	prostate tissue	肺叶（无气管上皮）
23	prostate	cancer	prostate adenocarcinoma		4+3	Ⅱ
23	prostate	para-cancer	prostate tissue	肺叶（无气管上皮）
24	prostate	cancer	prostate adenocarcinoma		3+4	Ⅱ
24	prostate	para-cancer	prostate tissue	肺叶（无气管上皮）
25	prostate	cancer	prostate adenocarcinoma		4+3	Ⅱ
25	prostate	para-cancer	prostate tissue	肺叶（无气管上皮）
26	prostate	cancer	prostate adenocarcinoma		4+3	Ⅱ
26	prostate	para-cancer	prostate tissue	肺叶（无气管上皮）
27	prostate	cancer	prostate adenocarcinoma		3+4	Ⅱ
27	prostate	para-cancer	prostate tissue	肺叶（无气管上皮）
28	prostate	cancer	prostate adenocarcinoma		3+4	Ⅱ
28	prostate	para-cancer	prostate tissue	肺叶（无气管上皮）
29	prostate	cancer	prostate adenocarcinoma		3+4	Ⅱ
29	prostate	para-cancer	prostate tissue	肺叶（无气管上皮）
30	prostate	cancer	prostate adenocarcinoma		3+4	Ⅱ
30	prostate	para-cancer	prostate tissue	肺叶（无气管上皮）
31	prostate	cancer	prostate adenocarcinoma		3+4	Ⅱ
31	prostate	para-cancer	prostate tissue	肺叶（无气管上皮）
32	prostate	cancer	prostate adenocarcinoma		3+4	Ⅱ
32	prostate	para-cancer	prostate tissue	肺叶（无气管上皮）
33	prostate	cancer	prostate adenocarcinoma		4+3	Ⅱ
33	prostate	para-cancer	prostate tissue	肺叶（无气管上皮）
34	prostate	cancer	prostate adenocarcinoma		3+4	Ⅱ
34	prostate	para-cancer	prostate tissue	肺叶（无气管上皮）
35	prostate	cancer	prostate adenocarcinoma		3+4	Ⅱ
35	prostate	para-cancer	prostate tissue	肺叶（无气管上皮）
36	prostate	cancer	prostate adenocarcinoma		3+4	Ⅱ
36	prostate	para-cancer	prostate tissue	肺叶（无气管上皮）
37	prostate	cancer	prostate adenocarcinoma		4+3	Ⅱ
37	prostate	para-cancer	prostate tissue	肺叶（无气管上皮）
38	prostate	cancer	prostate adenocarcinoma		4+3	Ⅱ
38	prostate	para-cancer	prostate tissue	肺叶（无气管上皮）
39	prostate	cancer	prostate adenocarcinoma		4+3	Ⅱ
39	prostate	para-cancer	prostate tissue	肺叶（无气管上皮）
40	prostate	cancer	prostate adenocarcinoma		4+3	Ⅱ
40	prostate	para-cancer	prostate tissue	肺叶（无气管上皮）
41	prostate	cancer	prostate adenocarcinoma		4+3	Ⅱ
41	prostate	para-cancer	prostate tissue	肺叶（无气管上皮）
42	prostate	cancer	prostate adenocarcinoma		3+4	Ⅱ
42	prostate	para-cancer	prostate tissue	肺叶（无气管上皮）
43	prostate	cancer	prostate adenocarcinoma		3+4	Ⅱ
43	prostate	para-cancer	prostate tissue	肺叶（无气管上皮）
44	prostate	cancer	prostate adenocarcinoma		4+3	Ⅱ
44	prostate	para-cancer	prostate tissue	肺叶（无气管上皮）
45	prostate	cancer	prostate adenocarcinoma		3+4	Ⅱ
45	prostate	para-cancer	prostate tissue	肺叶（无气管上皮）
46	prostate	cancer	prostate adenocarcinoma		4+3	Ⅱ
46	prostate	para-cancer	prostate tissue	肺叶（无气管上皮）
47	prostate	cancer	prostate adenocarcinoma		4+3	Ⅱ
47	prostate	para-cancer	prostate tissue	肺叶（无气管上皮）
48	prostate	cancer	prostate adenocarcinoma		3+4	Ⅱ
48	prostate	para-cancer	prostate tissue	肺叶（无气管上皮）
49	prostate	cancer	prostate adenocarcinoma		4+3	Ⅱ
49	prostate	para-cancer	prostate tissue	肺叶（无气管上皮）
50	prostate	cancer	prostate adenocarcinoma		4+3	Ⅱ
50	prostate	para-cancer	prostate tissue	肺叶（无气管上皮）
51	prostate	cancer	prostate adenocarcinoma		4+3	Ⅱ
51	prostate	para-cancer	prostate tissue	肺叶（无气管上皮）
52	prostate	cancer	prostate adenocarcinoma		3+4	Ⅱ
52	prostate	para-cancer	prostate tissue	肺叶（无气管上皮）
53	prostate	cancer	prostate adenocarcinoma		4+3	Ⅱ
53	prostate	para-cancer	prostate tissue	肺叶（无气管上皮）
54	prostate	cancer	prostate adenocarcinoma		3+4	Ⅱ
54	prostate	para-cancer	prostate tissue	肺叶（无气管上皮）
55	prostate	cancer	prostate adenocarcinoma		3+4	Ⅱ
55	prostate	para-cancer	prostate tissue	肺叶（无气管上皮）
56	prostate	cancer	prostate adenocarcinoma		4+4	Ⅲ
56	prostate	para-cancer	prostate tissue	肺叶（无气管上皮）
57	prostate	cancer	prostate adenocarcinoma		4+4	Ⅲ
57	prostate	para-cancer	prostate tissue	肺叶（无气管上皮）
58	prostate	cancer	prostate adenocarcinoma		4+4	Ⅲ
58	prostate	para-cancer	prostate tissue	肺叶（无气管上皮）
59	prostate	cancer	prostate adenocarcinoma		4+4	Ⅲ
59	prostate	para-cancer	prostate tissue	肺叶（无气管上皮）
60	prostate	cancer	prostate adenocarcinoma		4+4	Ⅲ
60	prostate	para-cancer	prostate tissue	肺叶（无气管上皮）
61	prostate	cancer	prostate adenocarcinoma		4+4	Ⅲ
61	prostate	para-cancer	prostate tissue	肺叶（无气管上皮）
62	prostate	cancer	prostate adenocarcinoma		4+4	Ⅲ
62	prostate	para-cancer	prostate tissue	肺叶（无气管上皮）
63	prostate	cancer	prostate adenocarcinoma		5+4	Ⅲ
63	prostate	para-cancer	prostate tissue	肺叶（无气管上皮）
64	prostate	cancer	prostate adenocarcinoma		4+5	Ⅲ
64	prostate	para-cancer	prostate tissue	肺叶（无气管上皮）
65	prostate	cancer	prostate adenocarcinoma		5+4	Ⅲ
65	prostate	para-cancer	prostate tissue	肺叶（无气管上皮）
66	prostate	cancer	prostate adenocarcinoma		4+5	Ⅲ
66	prostate	para-cancer	prostate tissue	肺叶（无气管上皮）
67	prostate	cancer	prostate adenocarcinoma		5+4	Ⅲ
67	prostate	para-cancer	prostate tissue	肺叶（无气管上皮）
68	prostate	cancer	prostate adenocarcinoma		4+5	Ⅲ
68	prostate	para-cancer	prostate tissue	肺叶（无气管上皮）
69	prostate	cancer	prostate adenocarcinoma		5+5	Ⅲ
69	prostate	para-cancer	prostate tissue	肺叶（无气管上皮）
70	prostate	cancer	prostate adenocarcinoma		5+5	Ⅲ
70	prostate	para-cancer	prostate tissue	肺叶（无气管上皮）
71	prostate	cancer	prostate adenocarcinoma		5+5	Ⅲ
71	prostate	para-cancer	prostate tissue	肺叶（无气管上皮）
