# Supplementary material for: Downregulation of PGM5 expression correlates with tumor progression and poor prognosis in human prostate cancer
Source: Discov Oncol. 2022 Jul 12;13:63. doi: 10.1007/s12672-022-00525-x (PMC9276915; doi:10.1007/s12672-022-00525-x)
Supplement: Supplementary file 3 — Additional file 3: Table S2. Correlated genes of PGM5 identified from 3 datasets. [file 12672_2022_525_MOESM3_ESM.xlsx]

## Sheet: Sheet1
Table S2. Correlated genes of PGM5 identified from 3 datasets
Correlated genes	Genes name
Positively correlated gene	PNMA1, MMP2, SLMAP, ITGA5, BTG2, LDB3, CPXM2, RGN, ZEB1, FAT4, MSRB3, HLA-DRB4, HEPH, MAX, RNF185, NR4A2, NFIA, C15orf41, SERPINF1, LHFPL2, KIAA1210, SLC12A4, A2M, GRK5, SLC8A1, ANO5, LTBP4, GFPT2, VWA5A, PODN, DSTN, ADH5, WBP4, PTRF, GSTM4, CEP120, CDC42EP3, PCDH18, GNG12, NFIL3, SPG20, ZNF655, AGPS, SPRY2, OSR2, GSTP1, STAT5A, AHNAK, FAM175A, FHL1, RBPMS, SORBS2, KLF4, LMO4, SFRP2, PLSCR4, SVIL…
Negatively correlated gene	WDR34, FOXM1, CDK1, FNDC1, COMMD5, E4F1, HOXB5, CELSR3, KIF4A, WFIKKN1, RAB11FIP4, GRPEL2, TRAIP, DVL1, GEMIN6, HN1, CCNA2, TMEM132A, TSEN54, CBX2, ZNF165, BRI3BP, TELO2, TARS2, LRP8, DBNDD1, CDC45, CDCA2, C9orf69, EXO1, RIMKLA, TOMM40, PKP3, ADCK5, NCLN, ESPL1, EZH2, CCDC137, KIFC1, PDRG1, CLCN2, WDR4, CENPA, SNHG7, PPP1R26, POLQ, CCDC142, SKA3, RHPN1, ZDHHC11, UBE2S, ELK1, SLC16A6, RRM2, PKMYT1…
